# Supplementary material for: Clinical value of questionnaires & physical tests for patellofemoral pain: Validity, reliability and predictive capacity
Source: PLoS One. 2024 Apr 17;19(4):e0302215. doi: 10.1371/journal.pone.0302215 (PMC11023591; doi:10.1371/journal.pone.0302215)
Supplement: S1 Data — (XLSX) [file pone.0302215.s001.xlsx]

## Sheet: Hoja1
Sujeto	Sexo	Edad	Peso (kg)	Altura (kg)	IMC	Patología	Rodilla afectada	Pierna Dominante	Meses desde que inicio la patologia	Angulo Q	Grado CP	KOOS-PF 1	KOOS-PF 2	KUJALA 1	KUJALA 2	VISA-P 1	VISA-P 2	sensibilidad a la palpacion 1f	sensibilidad a la palpacion 2f	sensibilidad a la palpacion 3f	sensibilidad a la palpacion 4f	sensibilidad a la palpacion 1mc	sensibilidad a la palpacion 2mc	tilt 1f	tilt 2f	tilt 3f	tilt 4f	tilt 1mc	tilt 2mc	aprehension 1f	aprehension 2f	aprehension 3f	aprehension 4f	aprehension 1mc	aprehension 2mc	clarke 1f	clarke 2f	clarke 3f	clarke 4f	clarke 1mc	clarke 2mc	sentadilla 1f	sentadilla 2f	sentadilla 3f	sentadilla 4f	sentadilla 1mc	sentadilla 2mc	KOOS-PF-n4	KOOS-PF-n6
S1	Mujer	52	82	1.63	30.863	Unilateral	Izquierda	Derecha	18	19	-	61.4	59.1	80	68	53	60	no	no	si	si	no	no	negativo	negativo	positivo	positivo	negativo	negativo	negativo	negativo	negativo	negativo	negativo	negativo	positivo	positivo	positivo	positivo	positivo	positivo	negativo	negativo	negativo	negativo	negativo	negativo	1	2
S2	Hombre	26	73	1.81	22.2826	Unilateral	Izquierda	Derecha	156	14	≥2	50	61.4	70	73	45	44	no	no	no	no	no	no	negativo	negativo	negativo	negativo	positivo	positivo	negativo	negativo	negativo	negativo	negativo	negativo	positivo	positivo	positivo	positivo	positivo	positivo	positivo	positivo	positivo	positivo	positivo	positivo	1	1
S3	Hombre	19	74	1.8	22.8395	Bilateral	Derecha	Derecha	42	15	-	59	56.8	81	77	62	55	si	si	si	si	no	si	positivo	positivo	positivo	positivo	positivo	positivo	negativo	negativo	negativo	negativo	negativo	negativo	positivo	positivo	positivo	positivo	negativo	positivo	negativo	negativo	positivo	positivo	negativo	negativo	2	3
S3	Hombre	19	74	1.8	22.8395		Izquierda	Derecha	42	13	-	59	56.8	81	77	62	55	si	si	si	si	si	si	positivo	positivo	positivo	positivo	negativo	negativo	negativo	negativo	negativo	negativo	negativo	negativo	negativo	positivo	negativo	negativo	positivo	positivo	negativo	negativo	positivo	positivo	negativo	negativo	1	2
S4	Mujer	23	53	1.56	21.7784	Unilateral	Derecha	Derecha	96	18	-	50	61.4	78	75	59	62	si	si	si	si	si	si	positivo	positivo	positivo	positivo	negativo	negativo	negativo	negativo	negativo	negativo	negativo	negativo	positivo	positivo	positivo	positivo	positivo	positivo	negativo	negativo	positivo	positivo	negativo	negativo	2	3
S5	Mujer	55	56	1.6	21.875	Unilateral	Derecha	Derecha	48	19	≥2	86.4	70.5	81	67	76	66	no	no	no	no	no	no	negativo	negativo	negativo	negativo	negativo	negativo	negativo	negativo	negativo	negativo	negativo	negativo	negativo	negativo	negativo	negativo	negativo	negativo	negativo	negativo	negativo	negativo	negativo	negativo	2	3
S6	Mujer	19	48	1.63	18.0662	Unilateral	Derecha	Derecha	48	13	≥2	63.6	61.4	86	86	44	41	no	no	no	no	no	no	negativo	negativo	negativo	positivo	negativo	negativo	negativo	negativo	negativo	negativo	negativo	negativo	negativo	negativo	positivo	positivo	negativo	negativo	negativo	negativo	negativo	negativo	negativo	negativo	2	2
S7	Mujer	55	95	1.75	31.0204	Bilateral	Derecha	Derecha	120	16	1	31.8	36.4	53	49	27	33	si	si	si	no	si	si	positivo	positivo	positivo	positivo	positivo	positivo	negativo	negativo	negativo	negativo	negativo	negativo	positivo	positivo	negativo	negativo	positivo	positivo	positivo	positivo	positivo	positivo	positivo	positivo	2	2
S7	Mujer	55	95	1.75	31.0204		Izquierda	Derecha	120	15	≥2	31.8	36.4	53	49	27	33	si	si	si	si	si	si	positivo	positivo	positivo	positivo	positivo	positivo	negativo	negativo	negativo	negativo	negativo	negativo	positivo	positivo	negativo	negativo	positivo	positivo	positivo	positivo	positivo	positivo	positivo	positivo	3	2
S8	Mujer	22	51	1.57	20.6905	Bilateral	Derecha	Derecha	54	17	-	61.4	68.2	76	81	51	57	no	no	si	si	no	no	positivo	positivo	positivo	positivo	negativo	negativo	negativo	negativo	negativo	negativo	negativo	negativo	negativo	negativo	negativo	negativo	negativo	negativo	negativo	negativo	negativo	negativo	negativo	negativo	1	1
S8	Mujer	22	51	1.57	20.6905		Izquierda	Derecha	54	16	-	61.4	68.2	76	81	51	57	si	no	si	si	si	si	positivo	positivo	positivo	positivo	negativo	negativo	negativo	negativo	negativo	negativo	negativo	negativo	positivo	negativo	negativo	negativo	positivo	positivo	negativo	negativo	negativo	negativo	negativo	negativo	1	1
S9	Mujer	30	58	1.6	22.6562	Unilateral	Derecha	Derecha	12	19	-	61.4	79.5	79	83	64	76	no	no	no	no	no	no	positivo	positivo	positivo	positivo	negativo	negativo	negativo	negativo	negativo	negativo	negativo	negativo	negativo	negativo	positivo	positivo	negativo	negativo	negativo	negativo	negativo	negativo	negativo	negativo	1	1
S10	Hombre	24	93	1.81	28.3874	Unilateral	Derecha	Izquierda	48	17	-	54.5	68.2	74	78	59	65	si	si	no	no	si	si	positivo	positivo	positivo	positivo	negativo	negativo	negativo	negativo	negativo	negativo	negativo	negativo	negativo	negativo	negativo	negativo	positivo	positivo	negativo	negativo	positivo	positivo	negativo	negativo	1	2
S11	Mujer	22	61	1.67	21.8724	Unilateral	Derecha	Derecha	24	24	-	65.9	84.1	89	84	67	60	no	no	no	no	no	no	positivo	positivo	positivo	positivo	negativo	negativo	negativo	negativo	negativo	negativo	negativo	negativo	negativo	negativo	negativo	negativo	positivo	positivo	negativo	negativo	negativo	negativo	negativo	negativo	1	3
S12	Hombre	47	98	1.84	28.9461	Bilateral	Derecha	Derecha	60	18	≥2	34.1	36.4	52	61	42	35	si	si	si	si	si	si	negativo	negativo	negativo	negativo	negativo	negativo	negativo	negativo	negativo	negativo	negativo	negativo	positivo	positivo	positivo	positivo	positivo	positivo	positivo	positivo	positivo	positivo	positivo	positivo	2	3
S12	Hombre	47	98	1.84	28.9461		Izquierda	Derecha	60	18	≥2	34.1	36.4	52	61	42	35	si	si	si	si	si	si	negativo	negativo	negativo	negativo	negativo	negativo	negativo	negativo	negativo	negativo	negativo	negativo	positivo	positivo	positivo	positivo	positivo	positivo	positivo	positivo	positivo	positivo	positivo	positivo	2	3
S13	Mujer	22	52	1.69	18.2066	Bilateral	Derecha	Derecha	72	25	0	72.7	77.3	86	91	85	85	no	no	no	no	no	no	positivo	positivo	positivo	positivo	positivo	positivo	negativo	negativo	negativo	negativo	negativo	negativo	positivo	positivo	positivo	positivo	positivo	positivo	negativo	negativo	negativo	negativo	negativo	negativo	2	4
S13	Mujer	22	52	1.69	18.2066		Izquierda	Derecha	72	25	0	72.7	77.3	86	91	85	85	no	no	no	no	no	no	negativo	negativo	positivo	positivo	negativo	negativo	negativo	negativo	negativo	negativo	negativo	negativo	positivo	positivo	positivo	positivo	positivo	positivo	negativo	negativo	negativo	negativo	negativo	negativo	2	4
S14	Hombre	47	82	1.83	24.4857	Bilateral	Derecha	Derecha	120	18	-	61.4	70.5	84	85	52	53	no	si	no	no	no	si	positivo	positivo	negativo	negativo	negativo	positivo	negativo	negativo	negativo	negativo	negativo	negativo	positivo	positivo	positivo	positivo	positivo	positivo	positivo	positivo	negativo	negativo	positivo	positivo	2	1
S14	Hombre	47	82	1.83	24.4857		Izquierda	Derecha	120	15	-	61.4	70.5	84	85	52	53	no	no	no	no	no	no	negativo	negativo	negativo	negativo	negativo	negativo	negativo	negativo	negativo	negativo	negativo	negativo	positivo	positivo	positivo	positivo	positivo	positivo	positivo	positivo	negativo	negativo	positivo	positivo	2	1
S15	Mujer	46	65	1.8	20.0617	Bilateral	Derecha	Derecha	180	22	-	15.9	18.2	40	43	20	13	si	si	si	si	si	si	positivo	positivo	negativo	negativo	positivo	positivo	negativo	negativo	negativo	negativo	negativo	negativo	positivo	positivo	positivo	positivo	positivo	positivo	positivo	positivo	positivo	positivo	positivo	negativo	2	1
S15	Mujer	46	65	1.8	20.0617		Izquierda	Derecha	180	18	-	15.9	18.2	40	43	25	13	si	si	si	si	si	si	negativo	positivo	positivo	positivo	negativo	negativo	negativo	negativo	negativo	negativo	negativo	negativo	positivo	positivo	positivo	positivo	positivo	positivo	positivo	positivo	positivo	positivo	positivo	positivo	2	1
S16	Mujer	23	68	1.7	23.5294	Bilateral	Derecha	Derecha	72	21	-	56.8	61.4	82	76	56	65	si	si	si	si	si	si	positivo	positivo	positivo	positivo	positivo	positivo	negativo	negativo	negativo	negativo	negativo	negativo	positivo	positivo	positivo	positivo	positivo	negativo	negativo	positivo	negativo	positivo	negativo	negativo	2	2
S16	Mujer	23	68	1.7	23.5294		Izquierda	Derecha	72	24	0	56.8	61.4	82	76	56	65	si	si	si	si	si	si	positivo	positivo	positivo	positivo	positivo	positivo	negativo	negativo	negativo	negativo	negativo	negativo	positivo	positivo	positivo	positivo	negativo	negativo	negativo	positivo	negativo	positivo	negativo	negativo	0	1
S17	Hombre	39	78	1.73	26.0617	Unilateral	Derecha	Derecha	132	18	-	43.2	54.5	73	80	54	64	si	si	no	no	si	si	positivo	positivo	positivo	positivo	positivo	positivo	negativo	negativo	negativo	negativo	negativo	negativo	negativo	negativo	negativo	negativo	negativo	negativo	negativo	negativo	negativo	negativo	negativo	negativo	0	3
S18	Mujer	17	55	1.62	20.9572	Unilateral	Derecha	Derecha	24	23	-	56.8	93.2	74	91	63	96	si	si	no	no	si	si	positivo	positivo	positivo	positivo	positivo	positivo	negativo	negativo	negativo	negativo	negativo	negativo	positivo	negativo	negativo	negativo	positivo	positivo	positivo	positivo	negativo	negativo	positivo	positivo	0	2
S19	Hombre	21	75	1.79	23.4075	Bilateral	Derecha	Derecha	36	15	-	65.9	81.8	87	91	67	72	no	no	no	no	no	no	positivo	positivo	positivo	positivo	positivo	positivo	negativo	negativo	negativo	negativo	negativo	negativo	negativo	negativo	negativo	negativo	negativo	negativo	negativo	negativo	negativo	negativo	negativo	negativo	1	2
S19	Hombre	21	75	1.79	23.4075		Izquierda	Derecha	36	8	-	65.9	81.8	87	91	67	72	no	no	no	no	si	no	negativo	negativo	negativo	negativo	negativo	negativo	negativo	negativo	negativo	negativo	negativo	negativo	negativo	negativo	negativo	negativo	negativo	negativo	negativo	negativo	negativo	negativo	negativo	negativo	0	2
S20	Hombre	21	75	1.8	23.1481	Unilateral	Izquierda	Derecha	12	13	-	72.7	65.9	77	82	55	57	si	si	si	si	si	si	negativo	negativo	negativo	negativo	negativo	negativo	negativo	negativo	negativo	negativo	negativo	negativo	positivo	positivo	positivo	positivo	positivo	positivo	positivo	positivo	positivo	positivo	positivo	positivo	3	3
S21	Mujer	19	75	1.75	24.4898	Unilateral	Derecha	Izquierda	36	15	-	40.9	59.1	84	76	60	61	si	si	si	si	si	si	negativo	negativo	negativo	negativo	negativo	negativo	negativo	negativo	negativo	negativo	negativo	negativo	positivo	positivo	positivo	negativo	positivo	positivo	positivo	positivo	negativo	negativo	negativo	positivo	3	3
S22	Mujer	22	69	1.64	25.6544	Bilateral	Derecha	Derecha	84	18	0	72.7	77.3	92	97	74	77	si	si	si	si	si	si	positivo	positivo	positivo	positivo	positivo	positivo	negativo	negativo	negativo	negativo	negativo	negativo	negativo	negativo	negativo	negativo	negativo	negativo	negativo	negativo	negativo	negativo	negativo	negativo	2	3
S22	Mujer	22	69	1.64	25.6544		Izquierda	Derecha	84	14	0	72.7	77.3	92	97	74	77	si	si	no	si	si	si	positivo	positivo	positivo	positivo	positivo	positivo	negativo	negativo	negativo	negativo	negativo	negativo	negativo	negativo	negativo	positivo	negativo	negativo	negativo	negativo	negativo	negativo	negativo	negativo	2	3
S23	Mujer	21	58	1.63	21.83	Unilateral	Izquierda	Derecha	2	19	-	75	72.7	83	78	74	60	si	si	no	no	si	si	positivo	positivo	positivo	positivo	negativo	negativo	negativo	negativo	negativo	negativo	negativo	negativo	positivo	positivo	positivo	positivo	negativo	positivo	positivo	positivo	positivo	positivo	positivo	positivo	1	2
S24	Hombre	27	79	1.8	24.3827	Bilateral	Derecha	Derecha	96	16	-	59.1	47.7	74	85	52	51	si	si	si	si	si	si	positivo	positivo	positivo	positivo	positivo	positivo	negativo	negativo	negativo	negativo	negativo	negativo	negativo	negativo	positivo	positivo	negativo	negativo	positivo	positivo	positivo	positivo	positivo	positivo	1	2
S24	Hombre	27	79	1.8	24.3827		Izquierda	Derecha	96	12	1	59.1	47.7	74	85	52	51	si	si	si	si	si	si	positivo	positivo	positivo	positivo	positivo	positivo	negativo	negativo	negativo	negativo	negativo	negativo	negativo	negativo	positivo	positivo	positivo	positivo	positivo	positivo	positivo	positivo	positivo	positivo	0	2
S25	Hombre	30	105	1.8	32.4074	Unilateral	Derecha	Derecha	6	17	-	38.6	61.4	71	80	47	46	si	si	si	si	no	no	positivo	positivo	positivo	positivo	positivo	positivo	negativo	negativo	negativo	negativo	negativo	negativo	negativo	negativo	negativo	negativo	negativo	negativo	positivo	positivo	positivo	positivo	positivo	positivo	0	2
S26	Hombre	20	88	1.89	24.6354	Bilateral	Derecha	Derecha	72	16	-	77.3	68.2	89	85	78	78	no	no	no	no	no	no	positivo	positivo	positivo	positivo	positivo	positivo	negativo	negativo	negativo	negativo	negativo	negativo	negativo	negativo	negativo	negativo	positivo	positivo	negativo	negativo	negativo	negativo	negativo	negativo	1	2
S26	Hombre	20	88	1.89	24.6354		Izquierda	Derecha	72	14	1	77.3	68.2	89	85	78	78	no	no	no	no	no	no	positivo	positivo	positivo	positivo	positivo	positivo	negativo	negativo	negativo	negativo	negativo	negativo	negativo	negativo	negativo	negativo	negativo	negativo	negativo	negativo	negativo	negativo	negativo	negativo	1	2
S27	Mujer	22	65	1.72	21.9713	Bilateral	Derecha	Derecha	36	15	0	68.2	88.6	91	95	78	84	no	no	si	si	no	no	positivo	positivo	positivo	positivo	positivo	positivo	negativo	negativo	negativo	negativo	negativo	negativo	negativo	negativo	negativo	positivo	negativo	negativo	negativo	negativo	negativo	negativo	negativo	negativo	1	2
S27	Mujer	22	65	1.72	21.9713		Izquierda	Derecha	36	12	1	68.2	88.6	91	95	78	84	si	no	si	si	si	si	positivo	positivo	positivo	positivo	positivo	positivo	negativo	negativo	negativo	negativo	negativo	negativo	negativo	negativo	negativo	positivo	positivo	positivo	negativo	negativo	negativo	negativo	negativo	negativo	1	2
S28	Hombre	23	87	1.86	25.1474	Bilateral	Derecha	Derecha	24	17	-	93.2	90.9	97	95	86	91	no	no	no	no	no	no	negativo	negativo	negativo	negativo	negativo	negativo	negativo	negativo	negativo	negativo	negativo	negativo	negativo	negativo	negativo	negativo	negativo	negativo	negativo	negativo	negativo	negativo	negativo	negativo	3	4
S28	Hombre	23	87	1.86	25.1474		Izquierda	Derecha	24	14	≥2	93.2	90.9	97	95	86	91	no	no	no	no	no	no	negativo	negativo	negativo	negativo	positivo	positivo	negativo	negativo	negativo	negativo	negativo	negativo	negativo	negativo	positivo	negativo	negativo	negativo	negativo	negativo	negativo	negativo	negativo	negativo	3	4
S29	Hombre	53	104	1.79	32.4584	Bilateral	Derecha	Derecha	48	17	-	84.1	86.4	76	82	87	55	no	no	no	no	si	si	positivo	positivo	positivo	positivo	positivo	positivo	negativo	negativo	negativo	negativo	negativo	negativo	negativo	negativo	negativo	negativo	negativo	negativo	negativo	negativo	negativo	negativo	negativo	negativo	2	4
S29	Hombre	53	104	1.79	32.4584		Izquierda	Derecha	48	8	-	84.1	86.4	76	82	87	55	no	si	no	si	no	no	positivo	positivo	positivo	positivo	positivo	positivo	negativo	negativo	negativo	negativo	negativo	negativo	negativo	negativo	negativo	negativo	negativo	negativo	negativo	negativo	negativo	negativo	negativo	negativo	2	4
S30	Hombre	54	101	1.84	29.8322	Unilateral	Derecha	Derecha	72	17	-	22.7	56.8	50	72	29	41	si	si	si	si	si	si	positivo	positivo	positivo	positivo	positivo	positivo	negativo	negativo	negativo	negativo	negativo	negativo	positivo	positivo	positivo	positivo	positivo	positivo	positivo	positivo	positivo	positivo	positivo	positivo	2	1
S31	Hombre	51	90	1.69	31.5115	Bilateral	Derecha	Derecha	240	18	-	68.2	63.6	68	79	73	54	si	si	si	si	si	si	positivo	positivo	positivo	positivo	positivo	positivo	negativo	negativo	negativo	negativo	negativo	negativo	negativo	negativo	negativo	negativo	positivo	positivo	negativo	negativo	negativo	negativo	negativo	positivo	2	1
S31	Hombre	51	90	1.69	31.5115		Izquierda	Derecha	240	18	-	68.2	63.6	68	79	73	54	si	si	si	si	no	si	positivo	positivo	positivo	positivo	positivo	positivo	negativo	negativo	negativo	negativo	negativo	negativo	negativo	negativo	negativo	negativo	negativo	negativo	negativo	negativo	negativo	negativo	negativo	positivo	2	1
S32	Hombre	41	92	1.78	29.0367	Unilateral	Derecha	Derecha	300	18	-	31.8	40.9	65	54	40	42	si	si	si	si	si	si	positivo	positivo	negativo	negativo	positivo	positivo	negativo	negativo	negativo	negativo	negativo	negativo	positivo	positivo	positivo	positivo	positivo	positivo	positivo	positivo	positivo	positivo	positivo	positivo	2	1
S33	Hombre	19	73	1.76	23.5666	Unilateral	Izquierda	Derecha	12	16	-	86.4	88.6	95	91	96	95	no	no	no	no	no	no	positivo	negativo	negativo	negativo	negativo	negativo	negativo	negativo	negativo	negativo	negativo	negativo	negativo	negativo	negativo	negativo	negativo	negativo	negativo	negativo	negativo	negativo	negativo	negativo	2	3
S34	Hombre	19	82	1.87	23.4493	Unilateral	Izquierda	Izquierda	102	16	-	88.6	86.4	86	91	92	91	no	no	si	si	si	si	positivo	positivo	positivo	positivo	positivo	positivo	negativo	negativo	negativo	negativo	negativo	negativo	negativo	negativo	negativo	negativo	negativo	negativo	negativo	negativo	negativo	negativo	negativo	negativo	2	2
S35	Mujer	21	78	1.72	26.3656	Unilateral	Derecha	Derecha	24	24	-	68.2	81.8	90	82	66	72	si	no	no	no	no	si	negativo	positivo	positivo	positivo	negativo	negativo	negativo	negativo	negativo	negativo	negativo	negativo	negativo	positivo	negativo	negativo	negativo	negativo	positivo	positivo	negativo	negativo	positivo	positivo	1	3
S36	Hombre	19	76	1.78	23.9869	Unilateral	Izquierda	Izquierda	3	16	1	86.4	88.6	93	91	83	83	no	no	no	no	no	no	positivo	positivo	positivo	positivo	positivo	positivo	negativo	negativo	negativo	negativo	negativo	negativo	negativo	negativo	negativo	negativo	negativo	negativo	negativo	negativo	negativo	negativo	negativo	negativo	0	1
S37	Mujer	38	74.5	1.69	26.0845	Bilateral	Derecha	Derecha	6	18	-	56.8	56.8	80	78	38	41	si	si	si	si	si	si	positivo	positivo	positivo	positivo	positivo	positivo	negativo	negativo	negativo	negativo	negativo	negativo	negativo	negativo	positivo	positivo	negativo	negativo	positivo	positivo	positivo	positivo	positivo	negativo	1	0
S37	Mujer	38	74.5	1.69	26.0845		Izquierda	Derecha	1	21	-	81.8	70.5	82	83	38	41	si	si	si	si	si	si	positivo	positivo	positivo	positivo	positivo	positivo	negativo	negativo	negativo	negativo	negativo	negativo	negativo	negativo	negativo	negativo	negativo	negativo	negativo	negativo	negativo	negativo	negativo	positivo	1	0
S38	Hombre	42	98	1.83	29.2633	Unilateral	Derecha	Derecha	5	22	0	20.5	20.5	49	55	24	22	si	si	no	no	no	no	negativo	negativo	negativo	negativo	positivo	positivo	negativo	negativo	negativo	negativo	negativo	negativo	negativo	negativo	negativo	negativo	negativo	negativo	positivo	positivo	positivo	positivo	positivo	positivo	0	1
S39	Hombre	40	104	1.87	29.7406	Unilateral	Derecha	Derecha	198	19	0	40.9	43.2	75	81	46	51	si	si	si	si	no	si	positivo	negativo	negativo	negativo	positivo	positivo	negativo	negativo	negativo	negativo	negativo	negativo	negativo	negativo	negativo	negativo	positivo	positivo	negativo	negativo	negativo	negativo	negativo	negativo	0	1
S40	Hombre	44	61	1.7	21.1073	Bilateral	Derecha	Derecha	96	13	-	68.2	97.7	87	96	62	100	no	no	no	no	no	no	negativo	negativo	negativo	negativo	negativo	negativo	negativo	negativo	negativo	negativo	negativo	negativo	negativo	negativo	negativo	negativo	negativo	negativo	negativo	negativo	negativo	negativo	negativo	negativo	2	0
S40	Hombre	44	61	1.7	21.1073		Izquierda	Derecha	96	14	-	68.2	97.7	87	96	62	100	no	no	no	no	no	no	negativo	negativo	negativo	negativo	negativo	negativo	negativo	negativo	negativo	negativo	negativo	negativo	negativo	negativo	negativo	negativo	negativo	negativo	negativo	negativo	negativo	negativo	negativo	negativo	1	2
S41	Hombre	53	101	1.9	27.9778	Unilateral	Izquierda	Derecha	1	2	-	100	100	100	100	100	100	no	no	no	no	no	no	negativo	negativo	negativo	negativo	negativo	negativo	negativo	negativo	negativo	negativo	negativo	negativo	negativo	negativo	negativo	negativo	negativo	negativo	negativo	negativo	negativo	negativo	negativo	negativo	1	4
S42	Mujer	49	80	1.78	25.2493	Unilateral	Izquierda	Derecha	60	15	-	54.5	63.6	78	74	46	63	si	si	si	si	no	no	positivo	positivo	positivo	positivo	positivo	positivo	negativo	negativo	negativo	negativo	negativo	negativo	positivo	negativo	negativo	negativo	negativo	negativo	negativo	negativo	negativo	negativo	positivo	negativo	2	1
S43	Mujer	48	80	1.65	29.3848	Unilateral	Izquierda	Derecha	12	24	-	18.2	13.6	39	32	7	10	si	si	si	si	si	si	positivo	positivo	positivo	positivo	positivo	positivo	negativo	negativo	negativo	negativo	negativo	negativo	positivo	positivo	negativo	positivo	positivo	positivo	positivo	positivo	positivo	positivo	positivo	positivo	0	2
S44	Mujer	39	61.5	1.62	23.4339	Unilateral	Derecha	Derecha	1	26	-	77.3	97.7	90	94	70	80	no	no	si	si	no	no	positivo	positivo	positivo	positivo	positivo	positivo	negativo	negativo	negativo	negativo	negativo	negativo	negativo	negativo	negativo	negativo	negativo	negativo	negativo	negativo	negativo	negativo	negativo	negativo	0	2
S45	Mujer	50	74	1.52	32.0291	Bilateral	Derecha	Derecha	6	18	-	29.5	15.9	43	34	34	46	si	si	no	no	no	no	positivo	positivo	positivo	positivo	positivo	positivo	negativo	negativo	negativo	negativo	negativo	negativo	positivo	positivo	positivo	positivo	positivo	negativo	negativo	negativo	negativo	negativo	negativo	negativo	1	2
S45	Mujer	50	74	1.52	32.0291		Izquierda	Derecha	48	16	-	29.5	15.9	43	34	34	46	si	si	no	no	si	si	positivo	positivo	positivo	positivo	positivo	positivo	negativo	negativo	negativo	negativo	negativo	negativo	positivo	positivo	positivo	positivo	positivo	positivo	negativo	negativo	negativo	negativo	negativo	negativo	1	2
S46	Mujer	50	75	1.68	26.5731	Bilateral	Derecha	Derecha	240	8	-	31.8	27.3	52	41	32	30	si	si	si	si	si	no	negativo	negativo	positivo	positivo	negativo	negativo	negativo	negativo	negativo	negativo	negativo	negativo	negativo	negativo	positivo	positivo	negativo	positivo	positivo	positivo	negativo	negativo	positivo	positivo	1	1
S46	Mujer	50	75	1.68	26.5731		Izquierda	Derecha	240	15	-	31.8	27.3	52	41	32	30	si	si	si	si	no	si	negativo	negativo	positivo	positivo	negativo	negativo	negativo	negativo	negativo	negativo	negativo	negativo	negativo	negativo	negativo	negativo	negativo	negativo	positivo	positivo	negativo	negativo	positivo	positivo	1	1
S47	Mujer	55	72	1.56	29.5858	Unilateral	Derecha	Derecha	12	19	1	54.5	56.8	57	55	57	37	si	si	si	si	si	si	negativo	positivo	positivo	positivo	positivo	positivo	negativo	negativo	negativo	negativo	negativo	negativo	positivo	positivo	positivo	positivo	positivo	positivo	negativo	negativo	positivo	positivo	negativo	negativo	3	2
S48	Hombre	48	110	1.83	32.8466	Bilateral	Derecha	Derecha	180	16	-	27.3	50	62	73	48	58	no	no	no	no	no	no	positivo	positivo	positivo	positivo	negativo	negativo	negativo	negativo	negativo	negativo	negativo	negativo	negativo	negativo	negativo	negativo	negativo	positivo	positivo	positivo	positivo	positivo	positivo	negativo	3	2
S48	Hombre	48	110	1.83	32.8466		Izquierda	Derecha	180	17	-	27.3	50	62	73	48	58	no	no	no	no	no	no	positivo	positivo	positivo	positivo	negativo	negativo	negativo	negativo	negativo	negativo	negativo	negativo	negativo	negativo	negativo	negativo	negativo	negativo	negativo	positivo	positivo	positivo	positivo	negativo	2	3
S49	Mujer	43	57	1.57	23.1247	Unilateral	Izquierda	Derecha	72	24	≥2	34.1	47.4	55	48	47	52	si	no	no	no	no	no	positivo	positivo	positivo	positivo	negativo	negativo	negativo	negativo	negativo	negativo	negativo	negativo	negativo	negativo	negativo	negativo	positivo	positivo	negativo	negativo	negativo	negativo	negativo	negativo	2	3
S50	Mujer	20	60	1.74	19.8177	Bilateral	Derecha	Derecha	72	19	-	75	75	95	88	89	83	si	si	si	si	no	si	negativo	negativo	negativo	negativo	negativo	negativo	negativo	negativo	negativo	negativo	negativo	negativo	negativo	negativo	negativo	negativo	negativo	negativo	negativo	negativo	negativo	negativo	negativo	negativo	1	3
S50	Mujer	20	60	1.74	19.8177		Izquierda	Derecha	72	9	-	75	75	95	88	89	83	no	si	si	si	no	si	negativo	negativo	negativo	negativo	negativo	negativo	negativo	negativo	negativo	negativo	negativo	negativo	negativo	negativo	positivo	positivo	negativo	negativo	negativo	negativo	negativo	positivo	negativo	negativo	3	2
S51	Mujer	53	73	1.71	24.9649	Bilateral	Derecha	Derecha	36	19	-	56.8	59.1	58	69	49	61	no	no	no	no	no	no	negativo	positivo	positivo	positivo	positivo	positivo	negativo	negativo	negativo	negativo	negativo	negativo	negativo	negativo	negativo	negativo	negativo	negativo	negativo	negativo	negativo	negativo	negativo	negativo	1	1
S51	Mujer	53	73	1.71	24.9649		Izquierda	Derecha	36	16	-	56.8	59.1	58	69	49	61	no	no	no	no	no	no	negativo	positivo	negativo	negativo	positivo	positivo	negativo	negativo	negativo	negativo	negativo	negativo	negativo	negativo	negativo	negativo	positivo	positivo	negativo	negativo	negativo	negativo	negativo	negativo	1	1
S52	Mujer	48	77	1.68	27.2817	Unilateral	Izquierda	Derecha	102	17	-	45.5	72.7	71	72	37	63	si	si	si	si	si	si	positivo	positivo	positivo	positivo	positivo	negativo	negativo	negativo	negativo	negativo	negativo	negativo	negativo	negativo	negativo	negativo	negativo	negativo	negativo	negativo	negativo	negativo	negativo	negativo	0	1
S53	Hombre	21	81.5	1.83	24.3363	Unilateral	Derecha	Izquierda	36	24	-	63.6	59.1	79	79	55	79	no	si	si	si	no	no	positivo	positivo	positivo	positivo	positivo	positivo	negativo	negativo	negativo	negativo	negativo	negativo	negativo	negativo	negativo	negativo	positivo	positivo	negativo	negativo	negativo	negativo	negativo	negativo	0	1
S54	Mujer	54	86	1.59	34.0176	Bilateral	Derecha	Derecha	72	20	-	20.5	34.1	33	37	36	33	si	si	si	si	si	si	positivo	positivo	positivo	positivo	positivo	positivo	negativo	negativo	negativo	negativo	negativo	negativo	positivo	positivo	positivo	positivo	positivo	positivo	positivo	positivo	positivo	positivo	positivo	positivo	1	1
S54	Mujer	54	86	1.59	34.0176		Izquierda	Derecha	72	18	-	13.6	34.1	33	37	36	33	si	si	si	si	si	si	positivo	positivo	positivo	positivo	positivo	positivo	negativo	negativo	negativo	negativo	negativo	negativo	positivo	positivo	positivo	positivo	positivo	positivo	positivo	positivo	positivo	positivo	positivo	positivo	1	1
S55	Mujer	44	67	1.63	25.2174	Bilateral	Derecha	Izquierda	120	26	≥2	2.3	9.9	41	43	19	19	si	si	si	si	si	si	positivo	positivo	positivo	positivo	positivo	positivo	negativo	negativo	negativo	negativo	negativo	negativo	positivo	positivo	positivo	positivo	positivo	positivo	positivo	positivo	positivo	positivo	positivo	positivo	1	1
S55	Mujer	44	67	1.63	25.2174		Izquierda	Izquierda	120	26	≥2	2.3	9.9	41	43	19	19	si	si	si	si	si	si	positivo	positivo	positivo	positivo	positivo	positivo	negativo	negativo	negativo	negativo	negativo	negativo	positivo	positivo	positivo	positivo	positivo	positivo	positivo	positivo	positivo	positivo	positivo	positivo	1	1
S56	Mujer	51	61	1.63	22.9591	Bilateral	Derecha	Derecha	84	18	-	2.3	13.6	34	37	10	17	si	si	si	si	si	si	positivo	positivo	positivo	positivo	positivo	positivo	negativo	negativo	negativo	negativo	negativo	negativo	positivo	positivo	positivo	positivo	positivo	positivo	positivo	positivo	positivo	positivo	positivo	positivo	0	0
S56	Mujer	51	61	1.63	22.9591		Izquierda	Derecha	84	19	-	6.8	20.5	49	37	20	19	si	si	si	si	si	si	positivo	positivo	positivo	positivo	positivo	positivo	negativo	negativo	negativo	negativo	negativo	negativo	positivo	positivo	positivo	positivo	positivo	positivo	positivo	positivo	positivo	positivo	positivo	positivo	0	0
S57	Hombre	27	87	1.95	22.8797	Unilateral	Izquierda	Derecha	24	16	-	61.4	68.2	74	84	59	64	si	si	si	si	si	si	positivo	positivo	positivo	positivo	positivo	positivo	negativo	negativo	negativo	negativo	negativo	negativo	negativo	negativo	negativo	negativo	negativo	negativo	negativo	negativo	negativo	negativo	negativo	negativo	1	0
S58	Hombre	45	88	1.78	27.7743	Unilateral	Derecha	Derecha	192	16	-	50	50	76	73	44	47	no	no	no	no	si	si	positivo	positivo	positivo	positivo	positivo	positivo	negativo	negativo	negativo	negativo	negativo	negativo	positivo	negativo	negativo	positivo	negativo	negativo	negativo	negativo	negativo	negativo	negativo	negativo	1	0
S59	Mujer	55	95	1.62	36.1988	Unilateral	Derecha	Derecha	48	22	-	15.9	9.1	35	35	17	7	si	si	si	si	si	si	positivo	positivo	positivo	positivo	positivo	positivo	negativo	negativo	negativo	negativo	negativo	negativo	positivo	positivo	positivo	positivo	positivo	positivo	positivo	positivo	positivo	positivo	positivo	positivo	1	0
S60	Mujer	45	65	1.7	22.4913	Bilateral	Derecha	Derecha	6	28	-	50	75	85	91	65	72	no	no	si	si	no	no	positivo	positivo	positivo	positivo	positivo	positivo	negativo	negativo	negativo	negativo	negativo	negativo	negativo	negativo	negativo	negativo	negativo	negativo	negativo	negativo	negativo	negativo	negativo	negativo	1	0
S60	Mujer	45	65	1.7	22.4913		Izquierda	Derecha	6	14	-	47.7	75	85	91	65	72	no	si	si	si	si	si	positivo	positivo	positivo	positivo	positivo	positivo	negativo	negativo	negativo	negativo	negativo	negativo	negativo	negativo	negativo	negativo	negativo	positivo	positivo	positivo	negativo	negativo	positivo	positivo	0	0
S61	Hombre	21	80	1.82	24.1517	Unilateral	Derecha	Derecha	14	16	-	90.9	86.4	100	97	97	99	no	no	no	no	no	no	positivo	positivo	positivo	positivo	positivo	positivo	negativo	negativo	negativo	negativo	negativo	negativo	positivo	positivo	negativo	negativo	positivo	negativo	negativo	negativo	negativo	negativo	negativo	negativo	0	0
S62	Mujer	27	60	1.65	22.0386	Unilateral	Derecha	Derecha	60	20	-	65.9	79.5	80	79	54	69	si	si	si	si	si	si	positivo	positivo	positivo	positivo	positivo	positivo	negativo	negativo	negativo	negativo	negativo	negativo	negativo	negativo	positivo	negativo	positivo	positivo	positivo	positivo	positivo	positivo	negativo	negativo	3	3
S63	Mujer	20	57	1.67	20.4382	Unilateral	Derecha	Derecha	3	26	-	61.4	77.3	83	89	56	57	si	si	si	si	si	si	positivo	positivo	negativo	negativo	negativo	negativo	negativo	negativo	negativo	negativo	negativo	negativo	negativo	negativo	positivo	positivo	positivo	positivo	negativo	positivo	negativo	negativo	negativo	negativo	2	2
S64	Mujer	16	90	1.63	33.8741	Unilateral	Derecha	Derecha	12	20	0	68.2	75	84	91	68	83	si	si	si	si	si	si	positivo	positivo	positivo	positivo	positivo	positivo	negativo	negativo	negativo	negativo	negativo	negativo	negativo	negativo	negativo	negativo	negativo	negativo	negativo	negativo	negativo	negativo	negativo	negativo	1	2
S65	Hombre	30	84	1.84	24.811	Unilateral	Derecha	Derecha	108	19	-	68.2	68.2	82	88	61	68	no	no	no	no	no	no	positivo	positivo	positivo	positivo	positivo	positivo	negativo	negativo	negativo	negativo	negativo	negativo	negativo	negativo	negativo	negativo	negativo	negativo	negativo	negativo	negativo	negativo	negativo	negativo	1	2
S66	Mujer	20	71	1.66	25.7657	Bilateral	Derecha	Derecha	108	16	-	34.1	47.7	82	82	59	50	si	si	si	si	si	si	positivo	positivo	positivo	positivo	negativo	negativo	negativo	negativo	negativo	negativo	negativo	negativo	negativo	negativo	negativo	negativo	negativo	positivo	negativo	negativo	negativo	positivo	negativo	negativo	1	1
S66	Mujer	20	71	1.66	25.7657		Izquierda	Derecha	108	21	-	34.1	47.7	82	82	59	50	si	si	si	si	si	si	positivo	positivo	positivo	positivo	negativo	negativo	negativo	negativo	negativo	negativo	negativo	negativo	negativo	negativo	positivo	positivo	negativo	negativo	negativo	negativo	negativo	positivo	negativo	negativo	1	1
S67	Mujer	25	53	1.63	19.9481	Bilateral	Derecha	Derecha	84	22	-	34.1	56.8	77	79	35	39	no	si	si	si	si	si	positivo	positivo	positivo	positivo	positivo	positivo	negativo	negativo	negativo	negativo	negativo	negativo	positivo	negativo	positivo	positivo	negativo	negativo	negativo	negativo	negativo	negativo	negativo	negativo	2	4
S67	Mujer	25	53	1.63	19.9481		Izquierda	Derecha	84	22	-	34.1	56.8	77	79	35	39	si	si	si	si	si	si	positivo	positivo	positivo	positivo	positivo	positivo	negativo	negativo	negativo	negativo	negativo	negativo	positivo	negativo	positivo	positivo	negativo	negativo	negativo	negativo	negativo	negativo	negativo	negativo	3	3
S68	Mujer	30	62	1.74	20.4783	Unilateral	Derecha	Derecha	84	22	0	72.7	65.9	92	86	32	37	si	si	si	si	no	si	positivo	positivo	positivo	positivo	positivo	positivo	negativo	negativo	negativo	negativo	negativo	negativo	positivo	positivo	positivo	positivo	positivo	positivo	negativo	negativo	negativo	negativo	negativo	positivo	1	0
S69	Mujer	31	48	1.58	19.2277	Bilateral	Derecha	Derecha	144	28	≥2	43.2	52.3	65	68	44	34	si	si	si	si	no	no	positivo	positivo	negativo	negativo	positivo	positivo	negativo	negativo	negativo	negativo	negativo	negativo	negativo	negativo	negativo	negativo	negativo	negativo	negativo	negativo	negativo	negativo	negativo	negativo	1	0
S69	Mujer	31	48	1.58	19.2277		Izquierda	Derecha	144	28	≥2	43.2	52.3	65	68	44	34	si	si	si	si	no	si	positivo	positivo	negativo	negativo	positivo	positivo	negativo	negativo	negativo	negativo	negativo	negativo	negativo	negativo	negativo	negativo	negativo	negativo	positivo	positivo	negativo	negativo	negativo	negativo	2	0
S70	Mujer	27	61	1.74	20.148	Unilateral	Derecha	Derecha	96	26	1	77.3	86.4	92	80	70	62	no	no	no	no	no	no	negativo	negativo	negativo	negativo	negativo	negativo	negativo	negativo	negativo	negativo	negativo	negativo	negativo	negativo	negativo	negativo	negativo	negativo	negativo	negativo	negativo	negativo	negativo	negativo	2	0
S71	Mujer	21	56	1.65	20.5693	Unilateral	Izquierda	Derecha	30	18	-	65.9	79.5	76	89	85	93	si	si	si	si	si	si	negativo	negativo	positivo	negativo	negativo	negativo	negativo	negativo	negativo	negativo	negativo	negativo	positivo	positivo	positivo	positivo	positivo	positivo	negativo	negativo	negativo	negativo	negativo	negativo	0	2
S72	Mujer	21	62	1.7	21.4533	Bilateral	Derecha	Derecha	24	25	-	86.4	75	62	63	65	42	si	si	si	si	no	no	positivo	positivo	positivo	positivo	positivo	positivo	negativo	negativo	negativo	negativo	negativo	negativo	negativo	negativo	positivo	positivo	negativo	negativo	negativo	negativo	positivo	positivo	negativo	negativo	0	1
S72	Mujer	21	62	1.7	21.4533		Izquierda	Derecha	24	19	-	38.6	27.3	62	63	65	42	si	si	si	si	si	si	negativo	negativo	positivo	positivo	positivo	positivo	negativo	negativo	negativo	negativo	negativo	negativo	positivo	positivo	positivo	positivo	positivo	positivo	positivo	positivo	positivo	positivo	positivo	positivo	0	1
S73	Mujer	34	87	1.72	29.4078	Unilateral	Derecha	Derecha	24	24	≥2	47.7	34.1	78	62	26	28	si	si	si	si	si	si	negativo	negativo	negativo	negativo	positivo	positivo	negativo	negativo	negativo	negativo	negativo	negativo	positivo	positivo	positivo	positivo	negativo	positivo	negativo	positivo	positivo	positivo	negativo	positivo	0	1
S74	Mujer	32	72	1.69	25.2092	Unilateral	Izquierda	Derecha	54	24	-	25	29.5	35	45	18	16	si	si	si	si	si	si	positivo	positivo	positivo	positivo	positivo	positivo	negativo	negativo	negativo	negativo	negativo	negativo	negativo	negativo	positivo	positivo	positivo	positivo	negativo	negativo	negativo	negativo	positivo	positivo	1	2
S75	Mujer	28	65	1.7	22.4913	Bilateral	Derecha	Derecha	4	28	-	70.5	75	93	93	73	63	si	si	si	si	si	no	positivo	positivo	positivo	positivo	positivo	positivo	negativo	negativo	negativo	negativo	negativo	negativo	negativo	negativo	negativo	negativo	negativo	negativo	negativo	negativo	negativo	negativo	positivo	negativo	0	1
S75	Mujer	28	65	1.7	22.4913		Izquierda	Derecha	4	25	-	70.5	75	93	93	73	63	si	si	si	si	si	si	negativo	negativo	positivo	positivo	negativo	negativo	negativo	negativo	negativo	negativo	negativo	negativo	negativo	negativo	negativo	negativo	negativo	negativo	negativo	negativo	negativo	negativo	negativo	negativo	1	2
S76	Mujer	28	80	1.64	29.7442	Unilateral	Izquierda	Derecha	72	18	-	29.5	29.5	63	55	48	39	si	si	si	si	si	si	negativo	negativo	positivo	positivo	negativo	negativo	negativo	negativo	negativo	negativo	negativo	negativo	positivo	positivo	positivo	positivo	positivo	positivo	positivo	positivo	positivo	positivo	positivo	positivo	1	1
S77	Mujer	28	75	1.75	24.4898	Bilateral	Derecha	Derecha	6	16	-	68.2	77.3	92	95	82	74	no	no	si	si	no	no	positivo	positivo	positivo	positivo	positivo	positivo	negativo	negativo	negativo	negativo	negativo	negativo	negativo	negativo	negativo	negativo	negativo	negativo	negativo	negativo	negativo	negativo	negativo	negativo	2	3
S77	Mujer	28	75	1.75	24.4898		Izquierda	Derecha	6	21	-	68.2	77.3	92	95	82	74	si	si	si	si	si	si	positivo	positivo	positivo	positivo	positivo	positivo	negativo	negativo	negativo	negativo	negativo	negativo	negativo	negativo	negativo	negativo	negativo	negativo	negativo	negativo	negativo	negativo	negativo	negativo	0	4
S78	Mujer	19	46	1.59	18.1955	Unilateral	Izquierda	Derecha	42	18	-	65.9	68.2	84	82	57	55	no	no	no	no	no	no	negativo	negativo	negativo	negativo	negativo	negativo	negativo	negativo	negativo	negativo	negativo	negativo	negativo	negativo	negativo	negativo	negativo	negativo	negativo	negativo	negativo	negativo	negativo	negativo	2	2
S79	Mujer	32	64	1.69	22.4082	Unilateral	Izquierda	Derecha	120	24	-	97.7	90.9	94	94	83	90	si	si	si	si	si	si	positivo	negativo	positivo	positivo	negativo	negativo	negativo	negativo	negativo	negativo	negativo	negativo	negativo	negativo	positivo	positivo	negativo	negativo	negativo	negativo	negativo	negativo	negativo	negativo	2	1
S80	Mujer	39	56	1.57	22.719	Unilateral	Derecha	Derecha	240	22	-	31.8	38.6	54	55	17	26	si	si	si	si	si	si	positivo	positivo	positivo	positivo	positivo	positivo	negativo	negativo	negativo	negativo	negativo	negativo	negativo	negativo	positivo	positivo	negativo	positivo	positivo	positivo	positivo	positivo	positivo	positivo	1	0
					#DIV/0!																																											1	0
					#DIV/0!																																											0	0
					#DIV/0!																																											0	0
					#DIV/0!																																											0	0
																																																0	0
																																																1	2
																																																1	2
																																																3	4
																																																3	4
																																																1	1
																																																0	0
																																																1	4
																																																1	4
																																																4	3
																																																4	3
																																																2	2
																																																2	2
																																																3	3
																																																3	3
																																																2	1
																																																2	2
																																																3	4
																																																3	4
																																																2	2
																																																2	2
																																																2	3
																																																2	1
																																																1	1
																																																1	1
																																																1	1
																																																1	1
																																																1	1
																																																1	1
																																																1	0
																																																1	0
																																																3	2
																																																2	0
																																																1	2
																																																0	1
																																																2	4
																																																3	4
																																																2	3
																																																2	3
																																																4	4
																																																4	4
																																																3	4
																																																3	4
																																																3	4
																																																3	4
																																																3	4
																																																2	4
																																																1	1
																																																0	1
																																																0	1
																																																0	2
																																																3	3
																																																3	4
																																																2	1
																																																2	1
																																																1	1
																																																1	1
																																																2	1
																																																1	1
																																																1	1
																																																0	1
																																																2	1
																																																0	1
																																																1	2
																																																1	1
																																																1	3
																																																0	3
																																																0	4
																																																0	4
																																																0	3
																																																0	3
																																																1	4
																																																1	4
																																																1	3
																																																1	3
																																																1	1
																																																1	1
																																																0	3
																																																0	3
																																																1	3
																																																1	3
																																																1	1
																																																0	0
																																																2	1
																																																1	1
																																																0	0
																																																3	2
																																																1	1
																																																3	2
																																																2	1
																																																1	2
																																																2	3
																																																2	3
																																																1	2
																																																1	2
																																																1	1
																																																1	1
																																																3	3
																																																3	3
																																																0	2
																																																0	2
																																																0	1
																																																0	1
																																																0	1
																																																0	1
																																																0	0
																																																0	0
																																																1	4
																																																1	3
[truncated: 4 more columns]
